# Supplementary material for: How to Maximally Support Local and Regional Biodiversity in Applied Conservation? Insights from Pond Management
Source: PLoS One. 2013 Aug 12;8(8):e72538. doi: 10.1371/journal.pone.0072538 (PMC3741229; doi:10.1371/journal.pone.0072538)
Supplement: Table S1 — Results of Kruskal-Wallis analyses testing for effects of pond management type on total fish biomass and the relative biomass of the dominant fish species. Df = degrees of freedom, H = H-values, P = p-value. (XLSX) [file pone.0072538.s004.xlsx]

## Sheet: Sheet1
Table S1.
	Df	H	P
Total fish biomass	4	21.28	0.003
Common carp Cyprinus carpio	4	20.44	<0.001
Gibel carp Carassius gibelio	4	10.05	0.039
Pumpkinseed sunfish Lepomis gibbosus	4	17.53	0.002
Ide Leuciscus idus	4	5.24	0.264
Topmouth gudgeon Pseudorasbora parva	4	8.88	0.064
Roach Rutilus rutilus	4	5.83	0.212
Rudd Scardinius erythrophthalmus	4	2.85	0.584
Tench Tinca tinca	4	10.14	0.038
