# Supplementary material for: How to Maximally Support Local and Regional Biodiversity in Applied Conservation? Insights from Pond Management
Source: PLoS One. 2013 Aug 12;8(8):e72538. doi: 10.1371/journal.pone.0072538 (PMC3741229; doi:10.1371/journal.pone.0072538)
Supplement: Table S2 — Results of one-way ANOVA analyses testing for effects of pond management type on pond characteristics. Df = degrees of freedom, SS = Sum of Squares, MS = Mean Squares, F = F-ratio, P = p-values. (XLSX) [file pone.0072538.s005.xlsx]

## Sheet: Sheet1
Table S2.
		Df	SS	MS	F	P
Pond surface		4	0.17	0.04	1.82	0.147
	Error	34	0.78	0.02
Thickness of the silt layer		4	0.3	0.08	0.91	0.471
	Error	34	2.82	0.08
Depth of the water column		4	0.45	0.11	4.59	0.005
	Error	34	0.84	0.02
Suspended solids		4	4.64	1.16	11.23	<0.001
	Error	34	3.51	0.1
Oxygen saturation		4	0.53	0.13	3.12	0.027
	Error	34	1.45	0.04
Chlorophyll a concentration		4	5.34	1.34	3.47	0.018
	Error	34	13.08	0.38
Total nitrogen		4	2.47	0.62	21.19	<0.001
	Error	34	0.99	0.03
Total phosphorus		4	0.2	0.05	19.36	<0.001
	Error	34	0.09	0
Water transparency		4	1.61	0.4	7.83	< 0.001
	Error	34	1.74	0.05
Submerged/Floating vegetation		4	15.65	3.91	11.66	<0.001
	Error	34	11.41	0.34
Emergent vegetation		4	11.26	2.81	15.01	<0.001
	Error	34	6.38	0.19
pH		4	6.84	1.71	2.59	0.054
	Error	34	22.42	0.66
