# Supplementary material for: How to Maximally Support Local and Regional Biodiversity in Applied Conservation? Insights from Pond Management
Source: PLoS One. 2013 Aug 12;8(8):e72538. doi: 10.1371/journal.pone.0072538 (PMC3741229; doi:10.1371/journal.pone.0072538)
Supplement: Table S3 — Results of ANOVA-analyses testing for effects of pond management type on the local richness of each of the studied organism groups. All groups are represented as species richness, except MI and PP where the number of families and number of genera are shown, respectively. Df = degrees of freedom, SS = Sum of Squares, MS = Mean Squares, F = F-ratio, P = p-values. (XLSX) [file pone.0072538.s006.xlsx]

## Sheet: Sheet1
Table S3.
		Df	SS	MS	F	P
Submerged/Floating macrophytes		4	2.199	0.55	8.484	< 0.001
	Error	20	1.296	0.065
Emergent vegetation		4	1.262	0.316	5.05	0.006
	Error	20	1.251	0.063
Macro-invertebrates (family level)		4	0.312	0.078	5.579	0.003
	Error	20	0.279	0.014
Hemipterans		4	1.314	0.328	11.92	< 0.001
	Error	20	0.551	0.028
Molluscs		4	0.904	0.226	4.08	0.014
	Error	20	1.109	0.055
Zooplankton		4	0.539	0.135	4.69	0.008
	Error	20	0.575	0.029
Phytoplankton		4	0.212	0.053	1.74	0.181
	Error	20	0.611	0.031
