# Supplementary material for: How to Maximally Support Local and Regional Biodiversity in Applied Conservation? Insights from Pond Management
Source: PLoS One. 2013 Aug 12;8(8):e72538. doi: 10.1371/journal.pone.0072538 (PMC3741229; doi:10.1371/journal.pone.0072538)
Supplement: Table S4 — Results of Wilcoxon signed-rank tests testing for differences in local richness and total richness among pairs of pond management types across organism groups. (XLSX) [file pone.0072538.s007.xlsx]

## Sheet: Sheet1
Table S4.
		Valid N	T	Z	P
Local richness	NF-YF	7	11	0.507093	0.61209
	NF-NM	7	8	1.01419	0.310495
	NF-LI	7	1	2.1974	0.0279925
	NF-CF	7	1	2.1974	0.0279925
	YF-NM	6	4.5	1.25794	0.208414
	YF-LI	7	0	2.36643	0.0179611
	YF-CF	7	0	2.36643	0.0179611
	NM-LI	7	0	2.36643	0.0179611
	NM-CF	7	0	2.36643	0.0179611
	LI-CF	7	4	1.69031	0.0909699
Total richness	NF-YF	7	4	1.69031	0.0909699
	NF-NM	6	10	0.104828	0.916512
	NF-LI	7	7	1.18322	0.236724
	NF-CF	7	1	2.1974	0.0279925
	YF-NM	5	7.5	0	1
	YF-LI	7	0	2.36643	0.0179611
	YF-CF	7	0	2.36643	0.0179611
	NM-LI	7	5	1.52128	0.128191
	NM-CF	7	0	2.36643	0.0179611
	LI-CF	7	0	2.36643	0.0179611
