# Supplementary material for: How to Maximally Support Local and Regional Biodiversity in Applied Conservation? Insights from Pond Management
Source: PLoS One. 2013 Aug 12;8(8):e72538. doi: 10.1371/journal.pone.0072538 (PMC3741229; doi:10.1371/journal.pone.0072538)
Supplement: Table S5 — Results of ANOVA-analyses testing for effects of pond management type on the true local diversity of each of the studied organism groups. Df = degrees of freedom, SS = Sum of Squares, MS = Mean Squares, F = F-ratio, P = p-values. (XLSX) [file pone.0072538.s008.xlsx]

## Sheet: Sheet1
Table S5.
		Df	SS	MS	F	P
Submerged/Floating macrophytes		4	1.586	0.397	13.597	< 0.001
	Error	20	0.583	0.029
Emergent vegetation		4	0.842	0.21	2.767	0.056
	Error	20	1.521	0.076
Macro-invertebrates (family level)		4	0.406	0.101	5.018	0.006
	Error	20	0.404	0.02
Hemipterans		4	0.312	0.078	9.603	< 0.001
	Error	20	0.163	0.008
Molluscs		4	0.373	0.093	4.001	0.015
	Error	20	0.467	0.023
Zooplankton		4	0.279	0.07	6.526	0.002
	Error	20	0.214	0.011
Phytoplankton		4	0.185	0.046	1.455	0.253
	Error	20	0.634	0.032
